# Supplementary material for: Cloning and Characterization of an Endolysin LysSA120 as a Potential Staphylococcus Biofilm-Removing Agent
Source: Viruses. 2026 Jun 9;18(6):654. doi: 10.3390/v18060654 (PMC13307668; doi:10.3390/v18060654)
Supplement: Supplementary file 1 [file viruses-18-00654-s001.zip]

Archive with 1 entries (1 files):
- viruses-4333746-supplementary.pdf
